# Supplementary material for: Efficiency and equity of water transfers to megacities: reconfiguring urban water security in Istanbul
Source: PeerJ. 2026 Jun 17;14:e21241. doi: 10.7717/peerj.21241 (PMC13282946; doi:10.7717/peerj.21241)
Supplement: Supplemental Information 1 [file peerj-14-21241-s001.xlsx]

## Sheet: IBT transfer
Transfer amounts from the Istranca and Melen inter-basin water transfers to Istanbul (2000-2023) (million m3/year)	Istranca	Melen
2000	79
2002	23
2004	37
2006	37
2008	131	132
2010	110	6
2012	91	50
2014	126	229
2016	116	245
2018	87	287
2020	93	372
2022	199	298
2023	117	590

## Sheet: Supply demand
Istanbul water capacity vs demand	Supply capacity	Demand
1994	673.2	410
1996	689	768
1998	820	715
2000	880	776
2002	940	694
2004	1085	736
2006	1085	863
2008	1353	666
2010	1353	932
2012	1353	931
2014	1660	951
2016	1660	1019
2018	1653	1041
2020	1653	1074
2022	1625	1103
2024	1786	1117

## Sheet: All data
	2023*	2022	2020	2018	2016	2014	2012	2010	2008	2006	2004	2002	2000
Istanbul
Water potential (hm3/year)	1598.86	1598.86	1558.44	1558.44	1336.21	1336.21	1401.79	1401.79	1401.79	1401.79	1401.79	1401.79	1401.79
Water demand (hm3/year)	1117.06	1103.67	1074.13	1040.97	1018.6	951.49	930.83	931.89	666	862.98	736.15	693.56	750.84
Population (thousand)	15655	15907	15462	15068	14804	14377	13855	12783	12697	12208	11478	10748	10018
Istranca Streams transfer - Tekirdağ and Kırklareli
Transfer magnitude (hm3/year)	117.53	199.01	93.29	86.86	116.09	126.15	90.92	110.45	131.16	37.53	36.9	23.67	79.34
Water potential (hm3/year)	1230.9	1230.9	1230.9	1269.6	1269.6	1269.6	1361	1361	1361	1361	1361	1361	1361
Water demand (hm3/year)	305	305	293	274	266	243	254	254	260	270	249	245	239
Population (thousand)	1544	1511	1442	1390	1324	1250	1193	1130	1107	1041	1011	981	952
Melen Watershed transfer - Düzce
Transfer magnitude (hm3/year)	590.01	298.17	372.31	286.72	245.44	228.97	50.43	5.89	132.51	/	/	/	/
Water potential (hm3/year)	1731	1731	1731	1785	1785	1785	1785	1785	1785	/	/	/	/
Water demand (hm3/year)	46	46	40	36	31	32	31	33	34	/	/	/	/
Population (thousand)	409	405	396	388	370	356	346	338	329	/	/	/	/
